# Supplementary material for: Adherence to the Mediterranean Diet Among Families from Four Countries in the Mediterranean Basin
Source: Nutrients. 2025 Mar 27;17(7):1157. doi: 10.3390/nu17071157 (PMC11990228; doi:10.3390/nu17071157)
Supplement: Supplementary file 1 [file nutrients-17-01157-s001.zip]

Archive with 2 entries (2 files):
- Supplementary File S1.pdf
- Supplementary Tables S1-S4.pdf
